# Supplementary material for: Characterization of Ionotropic Receptor Gene EonuIR25a in the Tea Green Leafhopper, Empoasca onukii Matsuda
Source: Plants (Basel). 2023 May 19;12(10):2034. doi: 10.3390/plants12102034 (PMC10223087; doi:10.3390/plants12102034)
Supplement: Supplementary file 1 [file plants-12-02034-s001.zip]

Archive with 1 entries (1 files):
- plants-2356319-supplementary.pdf
